# Supplementary material for: A small molecule compound with an indole moiety inhibits the main protease of SARS-CoV-2 and blocks virus replication
Source: Nat Commun. 2021 Jan 28;12:668. doi: 10.1038/s41467-021-20900-6 (PMC7843602; doi:10.1038/s41467-021-20900-6)
Supplement: Supplementary file 3 — Source Data [file 41467_2021_20900_MOESM3_ESM.xlsx]

## Sheet: Fig2
Figure 2
	Compounds	Conc (uM)	Mean % inhibition	Mean % cytotoxicity
	GRL-1720	1	7.73185	6.26562
		10	39.083	-2.21862
		100	99.95	-1.91608
	5h	1	17.1022	0.82334
		10	70.8126	3.4276
		100	99.9093	-1.12314

## Sheet: Fig5a
Figure 5a
	RDV (uM)	5h (uM)	copy/uL
	0	1	21029487004	28141144394
	0	2	15030609509	21681819623
	0	4	11916193476	11015188872
	0	10	3.33951e+07	333205881
	0	20	165524	74592.1
	0	40	349063	362592
	1	0	26713956861	19366261047
	2	0	36341364864	31150141702
	4	0	46887610962	39337952794
	10	0	8249913331	16229565706
	20	0	7.30513e+07	8.05132e+07
	40	0	5.70337e+06	4.60222e+06
	1	1	16500940617	22958526854
	2	2	14044754831	11579571941
	4	4	1088886970	8.29036e+08
	10	10	73679.3	19922.7
	20	20	9898.91	21233
	40	40	12789.4	28316.6
	0	0	28509025802	20356604529

## Sheet: Fig S6
Supp Figure 6
	Compounds	Conc (uM)	copy/uL
	RDV	0.01	9.14176e+06
		0.1	5.44772e+06
		1	3.13313e+06
		10	2.76875e+06
		100	1.44772e+06
	5h	0.01	8649143
		0.1	8.23876e+06
		1	3.48454e+06
		10	3.76231e+06
		100	2.00684e+06
